# Supplementary material for: YBX1 orchestrates LDHA-mediated metabolic reprogramming and NF-κB activation to drive clear cell renal cell carcinoma progression
Source: Cell Death Dis. 2026 Jan 8;17(1):11. doi: 10.1038/s41419-025-08261-0 (PMC12783105; doi:10.1038/s41419-025-08261-0)
Supplement: Supplementary file 3 — qPCR data [file 41419_2025_8261_MOESM3_ESM.xlsx]

## Sheet: Sheet1
Figure 2B
	ACHN			786-O
	SCR	shYBX1		SCR	shYBX1
YBX1	1.17013	0.289172		1.00463	0.150205
	0.816014	0.289172		1.01162	0.144086
	1.04729	0.291183		0.983957	0.160985
	ACHN			786-O
YBX1	pCDH	pCDH-YBX1		pCDH	pCDH-YBX1
	0.948246	1.8489		1.01396	3.04547
	0.854607	1.79834		0.933033	3.21912
	1.23399	1.78592		1.05702	3.64689
Figure 6A
	ACHN			786-O
	SCR	shYBX1		SCR	shYBX1
YBX1	1.00928	0.509328		1.00696	0.281265
	0.99539	0.437291		0.986233	0.289172
	0.99539	0.50581		1.00696	0.281265
LDHA	0.981686	0.478525		0.99539	0.66588
	0.981686	0.4954		1.11987	0.587774
	1.03766	0.523647		1.10445	0.567752
	ACHN			786-O
	pCDH	pCDH-YBX1		pCDH	pCDH-YBX1
YBX1	0.876606	1.53333		0.974905	2.32947
	0.939523	1.55473		1.02337	2.37841
	1.21419	1.71317		1.00231	1.84038
LDHA	1.00463	1.1434		0.926588	2.45661
	1.03288	1.29534		0.920188	2.52567
	0.963707	1.33176		1.17284	2.32409
Figure 7F
	Native	si-NC	si-LDHA#1	si-LDHA#2
LDHA	0.890899	1.00231	0.31498	0.692555
	0.974905	1.00928	0.268563	0.624165
	0.935191	0.988514	0.283876	0.510506
